# Supplementary material for: Beneficial Effect of Methanolic Extract of Frankincense (Boswellia Sacra) on Testis Mediated through Suppression of Oxidative Stress and Apoptosis
Source: Molecules. 2022 Jul 22;27(15):4699. doi: 10.3390/molecules27154699 (PMC9332498; doi:10.3390/molecules27154699)
Supplement: Supplementary file 1 [file molecules-27-04699-s001.zip]

Archive with 1 entries (1 files):
- molecules-1804249-supplementary.pdf
